# Supplementary material for: Nitrosative and Oxidative Stress, Reduced Antioxidant Capacity, and Fiber Type Switch in Iron-Deficient COPD Patients: Analysis of Muscle and Systemic Compartments
Source: Nutrients. 2023 Mar 17;15(6):1454. doi: 10.3390/nu15061454 (PMC10053245; doi:10.3390/nu15061454)
Supplement: Supplementary file 1 [file nutrients-15-01454-s001.zip]

Archive with 1 entries (1 files):
- nutrients-2251995-supplementary.pdf
